# Supplementary material for: Geospatial analysis of healthcare and older adult care institutions in Wuhan: a multimethod approach to assessing spatial equity
Source: Front Public Health. 2025 Aug 5;13:1580630. doi: 10.3389/fpubh.2025.1580630 (PMC12363478; doi:10.3389/fpubh.2025.1580630)
Supplement: Supplementary Table S1 — Geocoded location dataset of healthcare and elderly care institutions in Wuhan. [file Table_1.xls]

## Sheet: Sheet1
Serial Number	Administrative District	Institution Name	X	Y
1	Jiang’an District	Wuhan No. 8 Hospital	114.313	30.6093
2	Jiang’an District	Wuhan No. 6 Hospital	114.298	30.6073
3	Jiang’an District	Wuhan Central Hospital	114.302	30.5861
4	Jiang’an District	Wuhan Hospital of Traditional Chinese Medicine	114.305	30.5941
5	Jiang’an District	Yangtze River Shipping General Hospital	114.294	30.6122
6	Jianghan District	Hubei Provincial Hospital of Integrated Traditional Chinese and Western Medicine	114.28	30.6136
7	Jianghan District	Union Hospital, Tongji Medical College, Huazhong University of Science and Technology	114.281	30.5901
8	Qiaokou District	Hubei Provincial Third People’s Hospital, Hubei Provincial Zhongshan Hospital	114.261	30.5753
9	Qiaokou District	Tongji Hospital, Tongji Medical College, Huazhong University of Science and Technology	114.269	30.5853
10	Qiaokou District	Wuhan Hospital of Integrated Traditional Chinese and Western Medicine	114.279	30.5781
11	Hanyang District	Taikang Tongji (Wuhan) Hospital	114.239	30.5293
12	Hanyang District	Wuhan Fifth Hospital	114.278	30.5539
13	Wuchang District	Hubei Provincial Hospital of Traditional Chinese Medicine	114.316	30.556
14	Wuchang District	People’s Hospital of Wuhan University	114.306	30.5411
15	Wuchang District	Zhongnan Hospital of Wuhan University	114.359	30.5594
16	Wuchang District	Tianyou Hospital, Affiliated to Wuhan University of Science and Technology	114.333	30.5305
17	Wuchang District	Wuhan Third Hospital	114.31	30.5464
18	Qingshan District	China Resources WISCO General Hospital	114.41	30.6379
19	Qingshan District	Wuhan Puren Hospital	114.387	30.6375
20	Hongshan District	Hubei Provincial Veterans Hospital	114.384	30.5122
21	Jiangxia District	Wuhan Qiaoya Boai Rehabilitation Hospital	114.431	30.4006
22	Jiangxia District	First People’s Hospital of Jiangxia District, Wuhan	114.327	30.3772
23	Jiangxia District	Wuhan Changfeng Rehabilitation Hospital	114.37	30.3806
24	Dongxihu District	People’s Hospital of Dongxihu District, Wuhan	114.14	30.6554
25	Dongxihu District	Wuhan Jinyintan Hospital	114.292	30.6726
26	Dongxihu District	Wuhan Taikang Hospital	114.161	30.6436
27	Huangpi District	Wuhan Huangpi District People’s Hospital	114.377	30.8942
28	Huangpi District	Wuhan Huangpi District Hospital of Traditional Chinese Medicine	114.383	30.8782
29	Xinzhou District	Wuhan Xinzhou District People’s Hospital	114.81	30.8489
30	Wuhan Economic and Technological Development Zone	Wuhan Asia Heart General Hospital	114.21	30.5068
31	Donghu Ecotourism Scenic Area	Liyuan Hospital, Affiliated to Tongji Medical College of Huazhong University of Science and Technology	114.385	30.5886

## Sheet: Sheet2
Institution Name	X	Y
Wuhan No. 8 Hospital	114.313	30.6093
Wuhan No. 6 Hospital	114.298	30.6073
Wuhan Central Hospital	114.302	30.5861
Wuhan Hospital of Traditional Chinese Medicine	114.305	30.5941
Yangtze River Shipping General Hospital	114.294	30.6122
Hubei Provincial Hospital of Integrated Traditional Chinese and Western Medicine	114.28	30.6136
Union Hospital, Tongji Medical College, Huazhong University of Science and Technology	114.281	30.5901
Hubei Provincial Third People’s Hospital, Hubei Provincial Zhongshan Hospital	114.261	30.5753
Tongji Hospital, Tongji Medical College, Huazhong University of Science and Technology	114.269	30.5853
Wuhan Hospital of Integrated Traditional Chinese and Western Medicine	114.279	30.5781
Taikang Tongji (Wuhan) Hospital	114.239	30.5293
Wuhan Fifth Hospital	114.278	30.5539
Hubei Provincial Hospital of Traditional Chinese Medicine	114.316	30.556
People’s Hospital of Wuhan University	114.306	30.5411
Zhongnan Hospital of Wuhan University	114.359	30.5594
Tianyou Hospital, Affiliated to Wuhan University of Science and Technology	114.333	30.5305
Wuhan Third Hospital	114.31	30.5464
China Resources WISCO General Hospital	114.41	30.6379
Wuhan Puren Hospital	114.387	30.6375
Hubei Provincial Veterans Hospital	114.384	30.5122
Wuhan Qiaoya Boai Rehabilitation Hospital	114.431	30.4006
First People’s Hospital of Jiangxia District, Wuhan	114.327	30.3772
Wuhan Changfeng Rehabilitation Hospital	114.37	30.3806
People’s Hospital of Dongxihu District, Wuhan	114.14	30.6554
Wuhan Jinyintan Hospital	114.292	30.6726
Wuhan Taikang Hospital	114.161	30.6436
Wuhan Huangpi District People’s Hospital	114.377	30.8942
Wuhan Huangpi District Hospital of Traditional Chinese Medicine	114.383	30.8782
Wuhan Xinzhou District People’s Hospital	114.81	30.8489
Wuhan Asia Heart General Hospital	114.21	30.5068
Liyuan Hospital, Affiliated to Tongji Medical College of Huazhong University of Science and Technology	114.385	30.5886
