# Supplementary material for: Geospatial analysis of healthcare and older adult care institutions in Wuhan: a multimethod approach to assessing spatial equity
Source: Front Public Health. 2025 Aug 5;13:1580630. doi: 10.3389/fpubh.2025.1580630 (PMC12363478; doi:10.3389/fpubh.2025.1580630)
Supplement: Supplementary Table S2 — Calculated values of the Imbalance Index and Geographic Concentration Index for healthcare and elderly care institutions in Wuhan. [file Table_2.xlsx]

## Sheet: Tertiary Hospital Imbalance Ind
Administrative Division	Count_Administrative Division	Yi	Yi Cumulative	Numerator	Denominator	S
Jiang’an District	5	16.129	16.129	193.548	600	0.322581
Wuchang District	5	16.129	32.2581
Dongxihu District	3	9.67742	41.9355
Jiangxia District	3	9.67742	51.6129
Qiaokou District	3	9.67742	61.2903
Hanyang District	2	6.45161	67.7419
Huangpi District	2	6.45161	74.1935
Jianghan District	2	6.45161	80.6452
Qingshan District	2	6.45161	87.0968
Caidian District	1	3.22581	90.3226
Hongshan District	1	3.22581	93.5484
Hannan District	1	3.22581	96.7742
Xinzhou District	1	3.22581	100
			893.548

## Sheet: Tertiary Hospital Geographic Co
Administrative Division	Count_Administrative Division	Xi/T	(Xi/T)^2	G			Uniform Distribution	Uniform Distribution Squared	G0
Jiang’an District	5	0.16129	0.0260146	31.7705		2.38462	0.0769231	0.00591716	27.735
Wuchang District	5	0.16129	0.0260146			2.38462	0.0769231	0.00591716
Dongxihu District	3	0.0967742	0.00936524			2.38462	0.0769231	0.00591716
Jiangxia District	3	0.0967742	0.00936524			2.38462	0.0769231	0.00591716
Qiaokou District	3	0.0967742	0.00936524			2.38462	0.0769231	0.00591716
Hanyang District	2	0.0645161	0.00416233			2.38462	0.0769231	0.00591716
Huangpi District	2	0.0645161	0.00416233			2.38462	0.0769231	0.00591716
Jianghan District	2	0.0645161	0.00416233			2.38462	0.0769231	0.00591716
Qingshan District	2	0.0645161	0.00416233			2.38462	0.0769231	0.00591716
Donghu Ecotourism Scenic Area	1	0.0322581	0.00104058			2.38462	0.0769231	0.00591716
Hongshan District	1	0.0322581	0.00104058			2.38462	0.0769231	0.00591716
Wuhan Economic and Technological Development Zone	1	0.0322581	0.00104058			2.38462	0.0769231	0.00591716
Xinzhou District	1	0.0322581	0.00104058			2.38462	0.0769231	0.00591716
			0.100937					0.0769231
										0.0769231	0.00591716
										0.0769231
										0.0769231
										0.0769231
										0.0769231
										0.0769231
										0.0769231
										0.0769231
										0.0769231
										0.0769231
										0.0769231
										0.0769231
										0.0769231

## Sheet: Secondary Hospital Imbalance In
Administrative Division	Count_Administrative Division	Yi	Yi Cumulative	Numerator	Denominator	S
Hongshan District	8	19.0476	19.0476	230.952	600	0.384921
Jianghan District	7	16.6667	35.7143
Wuchang District	7	16.6667	52.381
Jiang’an District	3	7.14286	59.5238
Qiaokou District	3	7.14286	66.6667
Caidian District	2	4.7619	71.4286
Dongxihu District	2	4.7619	76.1905
Hannan District	2	4.7619	80.9524
Hanyang District	2	4.7619	85.7143
Huangpi District	2	4.7619	90.4762
Qingshan District	2	4.7619	95.2381
Jiangxia District	1	2.38095	97.619
Xinzhou District	1	2.38095	100
			930.952

## Sheet: Secondary Hospital Geographic C
Administrative Division	Count_Administrative Division	Xi/T	(Xi/T)^2	G			Uniform Distribution	Uniform Distribution Squared	G0
Hongshan District	8	0.190476	0.0362812	34.1731		3.23077	0.0769231	0.00591716	27.735
Jianghan District	7	0.166667	0.0277778			3.23077	0.0769231	0.00591716
Wuchang District	7	0.166667	0.0277778			3.23077	0.0769231	0.00591716
Jiang’an District	3	0.0714286	0.00510204			3.23077	0.0769231	0.00591716
Qiaokou District	3	0.0714286	0.00510204			3.23077	0.0769231	0.00591716
Caidian District	2	0.047619	0.00226757			3.23077	0.0769231	0.00591716
Dongxihu District	2	0.047619	0.00226757			3.23077	0.0769231	0.00591716
Hannan District	2	0.047619	0.00226757			3.23077	0.0769231	0.00591716
Hanyang District	2	0.047619	0.00226757			3.23077	0.0769231	0.00591716
Huangpi District	2	0.047619	0.00226757			3.23077	0.0769231	0.00591716
Qingshan District	2	0.047619	0.00226757			3.23077	0.0769231	0.00591716
Jiangxia District	1	0.0238095	0.000566893			3.23077	0.0769231	0.00591716
Xinzhou District	1	0.0238095	0.000566893			3.23077	0.0769231	0.00591716
			0.11678					0.0769231

## Sheet: Community Health Service Statio
Administrative Division	Count_Administrative Division	Yi	Yi Cumulative	Numerator	Denominator	S
Jiangxia District	26	12.6829	12.6829	115.122	600	0.19187
Hongshan District	24	11.7073	24.3902
Huangpi District	20	9.7561	34.1463
Wuchang District	18	8.78049	42.9268
Xinzhou District	18	8.78049	51.7073
Jiang’an District	17	8.29268	60
Qingshan District	14	6.82927	66.8293
Jianghan District	13	6.34146	73.1707
Caidian District	12	5.85366	79.0244
Dongxihu District	12	5.85366	84.878
Qiaokou District	11	5.36585	90.2439
Hanyang District	10	4.87805	95.122
Hannan District	10	4.87805	100
			815.122

## Sheet: Recovered_Sheet6
Administrative Division	Count_Administrative Division	Xi/T	(Xi/T)^2	G			Uniform Distribution	Uniform Distribution Squared	G0
Jiangxia District	26	0.126829	0.0160857	29.1175		15.7692	0.0769231
Hongshan District	24	0.117073	0.0137061			15.7692	0.0769231
Huangpi District	20	0.097561	0.00951814			15.7692	0.0769231
Wuchang District	18	0.0878049	0.0077097			15.7692	0.0769231
Xinzhou District	18	0.0878049	0.0077097			15.7692	0.0769231
Jiang’an District	17	0.0829268	0.00687686			15.7692	0.0769231
Qingshan District	14	0.0682927	0.00466389			15.7692	0.0769231
Jianghan District	13	0.0634146	0.00402142			15.7692	0.0769231
Caidian District	12	0.0585366	0.00342653			15.7692	0.0769231
Dongxihu District	12	0.0585366	0.00342653			15.7692	0.0769231
Qiaokou District	11	0.0536585	0.00287924			15.7692	0.0769231
Hanyang District	10	0.0487805	0.00237954			15.7692	0.0769231
Hannan District	10	0.0487805	0.00237954			15.7692	0.0769231
			0.0847829

## Sheet: Secondary and Above Hospital Im
Administrative Division	Count_Administrative Division	Yi	Yi Cumulative	Numerator	Denominator	S
Wuchang District	12	16.4384	16.4384	193.151	600	0.321918
Hongshan District	10	13.6986	30.137
Jianghan District	9	12.3288	42.4658
Jiang’an District	8	10.9589	53.4247
Qiaokou District	6	8.21918	61.6438
Dongxihu District	5	6.84932	68.4932
Hanyang District	4	5.47945	73.9726
Huangpi District	4	5.47945	79.4521
Jiangxia District	4	5.47945	84.9315
Qingshan District	4	5.47945	90.411
Caidian District	3	4.10959	94.5205
Hannan District	2	2.73973	97.2603
Xinzhou District	2	2.73973	100
			893.151

## Sheet: Secondary and Above Hospital Ge
Administrative Division	Count_Administrative Division	Xi/T	(Xi/T)^2	G
Wuchang District	12	0.164384	0.027022	31.5664
Hongshan District	10	0.136986	0.0187652
Jianghan District	9	0.123288	0.0151998
Jiang’an District	8	0.109589	0.0120098
Qiaokou District	6	0.0821918	0.00675549
Dongxihu District	5	0.0684932	0.00469131
Hanyang District	4	0.0547945	0.00300244
Huangpi District	4	0.0547945	0.00300244
Jiangxia District	4	0.0547945	0.00300244
Qingshan District	4	0.0547945	0.00300244
Caidian District	3	0.0410959	0.00168887
Hannan District	2	0.0273973	0.00075061
Xinzhou District	2	0.0273973	0.00075061
			0.0996435

## Sheet: Elderly Care Institution Imbala
Administrative Division	Count_Administrative Division	Yi	Yi Cumulative	Numerator	Denominator	S
Huangpi District	35	14.2857	14.2857	157.551	600	0.262585
Jiang’an District	27	11.0204	25.3061
Xinzhou District	26	10.6122	35.9184
Hanyang District	24	9.79592	45.7143
Qiaokou District	24	9.79592	55.5102
Wuchang District	23	9.38776	64.898
Hongshan District	17	6.93878	71.8367
Jiangxia District	16	6.53061	78.3673
Jianghan District	15	6.12245	84.4898
Caidian District	13	5.30612	89.7959
Dongxihu District	10	4.08163	93.8776
Qingshan District	9	3.67347	97.551
Hannan District	6	2.44898	100
			857.551

## Sheet: Elderly Care Institution Geogra
Administrative Division	Count_Administrative Division	Xi/T	(Xi/T)^2	G
Huangpi District	35	0.142857	0.0204082	30.1793
Jiang’an District	27	0.110204	0.0121449
Xinzhou District	26	0.106122	0.011262
Hanyang District	24	0.0979592	0.009596
Qiaokou District	24	0.0979592	0.009596
Wuchang District	23	0.0938776	0.00881299
Hongshan District	17	0.0693878	0.00481466
Jiangxia District	16	0.0653061	0.00426489
Jianghan District	15	0.0612245	0.00374844
Caidian District	13	0.0530612	0.00281549
Dongxihu District	10	0.0408163	0.00166597
Qingshan District	9	0.0367347	0.00134944
Hannan District	6	0.0244898	0.00059975
			0.0910787
