# Supplementary material for: Geospatial analysis of healthcare and older adult care institutions in Wuhan: a multimethod approach to assessing spatial equity
Source: Front Public Health. 2025 Aug 5;13:1580630. doi: 10.3389/fpubh.2025.1580630 (PMC12363478; doi:10.3389/fpubh.2025.1580630)
Supplement: Supplementary Table S3 — Geospatial dataset of medical and elderly care institutions in Wuhan. [file Table_3.xls]

## Sheet: Sheet1
Serial Number	Administrative Division	Institution Name	X	Y
1	Jiang’an District	Hankou Hospital of Wuhan\Rehabilitation Hospital of Wuhan	114.307	30.6314
2	Jiang’an District	Hospital of Integrated Traditional Chinese and Western Medicine, Jiang’an District, Wuhan	114.303	30.5965
3	Jiang’an District	Puren Jiang’an Hospital of Wuhan	114.334	30.641
4	Jianghan District	Guang’ai Hospital of Wuhan	114.264	30.641
5	Jianghan District	Wuhan Shipping Hospital	114.3	30.576
6	Jianghan District	Jimin Geriatric Hospital of Wuhan	114.267	30.6208
7	Jianghan District	Business Vocational Hospital of Wuhan	114.298	30.5742
8	Jianghan District	Red Cross Hospital of Wuhan	114.28	30.62
9	Jianghan District	Youfu Hospital of Wuhan	114.267	30.6228
10	Jianghan District	Zhongyang Traditional Chinese Medicine Hospital of Wuhan	114.266	30.6182
11	Qiaokou District	Junxing Hospital of Wuhan	114.191	30.6333
12	Qiaokou District	Mingzhou Rehabilitation Hospital of Wuhan	114.199	30.6099
13	Qiaokou District	Wuhan Century Guoyitang Traditional Chinese Medicine Hospital	114.239	30.583
14	Hanyang District	Wuhan Longyang Hospital	114.218	30.5529
15	Hanyang District	Wuhan Hanyang Hospital	114.252	30.5547
16	Wuchang District	Hubei Provincial Government Organs Hospital	114.352	30.5501
17	Wuchang District	Wuhan Seventh Hospital	114.338	30.5483
18	Wuchang District	Wuhan Wuchang Hospital	114.348	30.6088
19	Wuchang District	Wuhan Wuchang Sunshine Geriatric Hospital	114.356	30.615
20	Wuchang District	Wuhan Wuguo Hospital	114.343	30.5354
21	Wuchang District	Wuhan Zhongyuan Hospital	114.357	30.6123
22	Wuchang District	Wuhan Zijing Hospital	114.335	30.587
23	Qingshan District	Wuhan Ninth Hospital	114.386	30.6298
24	Qingshan District	Wuhan Petrochemical Hospital	114.44	30.6631
25	Hongshan District	Huazhong University of Science and Technology Hospital	114.421	30.523
26	Hongshan District	Wuhan Fangtai Hospital	114.331	30.5152
27	Hongshan District	Hospital of Wuhan University of Science and Technology	114.271	30.4491
28	Hongshan District	Hongshan District Hospital of Traditional Chinese Medicine, Wuhan	114.356	30.5232
29	Hongshan District	Wuhan Central Hospital, China State Construction Third Engineering Bureau	114.354	30.5139
30	Caidian District	People’s Hospital of Caidian District, Wuhan	114.051	30.5681
31	Caidian District	Caidian District Hospital of Traditional Chinese Medicine, Wuhan	114.034	30.5832
32	Jiangxia District	Jiangxia District Hospital of Traditional Chinese Medicine, Wuhan	114.324	30.3491
33	Dongxihu District	Wuhan Jiahe Hospital	114.282	30.6789
34	Dongxihu District	Zhongjing Dongxihu Hospital of Traditional Chinese Medicine, Wuhan	114.156	30.6257
35	Huangpi District	Wuhan Jingyue Hospital	114.418	30.7023
36	Huangpi District	Zhiren Baichuan Hospital of Traditional Chinese Medicine, Wuhan	114.372	30.8893
37	Xinzhou District	Xiyanghong Geriatric Hospital, Xinzhou District, Wuhan	114.802	30.8276
38	Hannan District	Wuhan Dongyuan Hospital of Integrated Traditional Chinese and Western Medicine	114.163	30.5042
39	Hannan District	People’s Hospital of Hannan District, Wuhan	114.08	30.3194
40	Wuhan Donghu High-tech Development Zone	Wuhan Taikang Chuyuan Rehabilitation Hospital	114.498	30.5725
41	Wuhan Donghu High-tech Development Zone	Wuhan Sunshine Geriatric Hospital	114.452	30.4503
42	Donghu Ecotourism Scenic Area	Wuhan Donghu Hospital; Wuhan Geriatric Hospital	114.403	30.5423
