# Supplementary material for: Geospatial analysis of healthcare and older adult care institutions in Wuhan: a multimethod approach to assessing spatial equity
Source: Front Public Health. 2025 Aug 5;13:1580630. doi: 10.3389/fpubh.2025.1580630 (PMC12363478; doi:10.3389/fpubh.2025.1580630)
Supplement: Supplementary Table S5 — District-wise distribution of healthcare and elderly care institutions in Wuhan, including counts of tertiary hospitals, secondary hospitals, community health centers, and senior care facilities. [file Table_5.xls]

## Sheet: Sheet1
Serial Number	Administrative Division	Institution Name	X	Y
1	Jiang’an District	Dazhi Street Community Health Service Center	114.295	30.5906
2	Jiang’an District	Yiyuan Street Community Health Service Center	114.31	30.6011
3	Jiang’an District	Chezhan Street Community Health Service Center	114.303	30.5965
4	Jiang’an District	Siwei Street Community Health Service Center	114.313	30.6072
5	Jiang’an District	Yongqing Street Community Health Service Center	114.317	30.6126
6	Jiang’an District	Xima Street Community Health Service Center	114.294	30.5993
7	Jiang’an District	Qiu Chang North Street Community Health Service Center	114.299	30.5972
8	Jiang’an District	Laodong Street Community Health Service Center	114.301	30.6073
9	Jiang’an District	Erqi Street Community Health Service Center	114.325	30.6391
10	Jiang’an District	Xincun Street Community Health Service Center	114.316	30.636
11	Jiang’an District	Danshuichi Street Community Health Service Center	114.338	30.654
13	Jiang’an District	Huaqiao Street First Community Health Service Center	114.287	30.6205
14	Jiang’an District	Huaqiao Street Second Community Health Service Center	114.293	30.6255
15	Jiang’an District	Chenjiaji Street Community Health Service Center	114.379	30.6837
16	Jiang’an District	Tazihu Street Community Health Service Center	114.277	30.6357
17	Jiang’an District	Houhu Street Jinqiao Community Health Service Center	114.308	30.6432
18	Jiang’an District	Baibuting Garden Community Health Service Center	114.323	30.6477
19	Jianghan District	Beihu Street Community Health Service Center	114.281	30.6063
20	Jianghan District	Changqing Street Community Health Service Center	114.248	30.6128
21	Jianghan District	Hanxing Community Health Service Center	114.268	30.6362
22	Jianghan District	Hanxing Street Second Community Health Service Center	114.246	30.6338
23	Jianghan District	Manchun Street Community Health Service Center	114.289	30.5775
24	Jianghan District	Minquan Street Community Health Service Center	114.296	30.582
25	Jianghan District	Minyi Street Community Health Service Center	114.285	30.5823
26	Jianghan District	Minzu Street Community Health Service Center	114.296	30.5793
27	Jianghan District	Qianjin Community Health Service Center	114.289	30.5838
28	Jianghan District	Shuita Street Community Health Service Center	114.293	30.5856
29	Jianghan District	Tangjiadun Street Community Health Service Center	114.284	30.613
30	Jianghan District	Wansong Street Community Health Service Center	114.275	30.5985
31	Jianghan District	Xinhua Street Community Health Service Center	114.287	30.5941
32	Qiaokou District	Yijiadun Street Community Health Service Center	114.206	30.6016
33	Qiaokou District	Changfeng Street Community Health Service Center	114.224	30.6118
34	Qiaokou District	Gutian Street Community Health Service Center	114.199	30.5995
35	Qiaokou District	Hanjia Dun Street Community Health Service Center	114.225	30.6028
36	Qiaokou District	Zongguan Street Community Health Service Center	114.23	30.5896
37	Qiaokou District	Hanshui Street Community Health Service Center	114.243	30.5863
38	Qiaokou District	Baofeng Street Community Health Service Center	114.269	30.5831
39	Qiaokou District	Ronghua Street Community Health Service Center	114.262	30.5764
40	Qiaokou District	Hanzhong Street Community Health Service Center	114.274	30.5742
41	Qiaokou District	Hanzheng Street Community Health Service Center	114.282	30.5754
42	Qiaokou District	Liujiaoting Street Community Health Service Center	114.28	30.5801
43	Hanyang District	Erqiao Street Community Health Service Center	114.216	30.5756
44	Hanyang District	Qinduankou Street Community Health Service Center	114.228	30.5635
45	Hanyang District	Wulidun Street Community Health Service Center	114.238	30.559
46	Hanyang District	Yingwu Street Community Health Service Center	114.275	30.5454
47	Hanyang District	Zhoutou Street Community Health Service Center	114.263	30.5358
48	Hanyang District	Sixin Street Community Health Service Center (formerly Cuiwei Center)	114.223	30.5402
49	Hanyang District	Jiangdi Street Community Health Service Center	114.237	30.526
50	Hanyang District	Yongfeng Street Community Health Service Center	114.157	30.5614
51	Hanyang District	Jianqiao Street Community Health Service Center	114.282	30.5579
52	Hanyang District	Qingchuan Street Community Health Service Center (formerly Yuehu Center)	114.253	30.5648
53	Wuchang District	Wuchang District Yangyuan Street First Community Health Service Center	114.35	30.6068
54	Wuchang District	Wuchang District Yangyuan Street Second Community Health Service Center	114.35	30.6067
55	Wuchang District	Wuchang District Yangyuan Street Wuhan University of Technology Community Health Service Center	114.363	30.6098
56	Wuchang District	Wuchang District Baishazhou Street Community Health Service Center	114.299	30.5208
57	Wuchang District	Wuchang District Baishazhou Street Second Community Health Service Center	114.304	30.5295
58	Wuchang District	Wuchang District Zhonghua Road Street Community Health Service Center	114.324	30.5495
59	Wuchang District	Wuchang District Zhongnan Road Street First Community Health Service Center	114.328	30.5494
60	Wuchang District	Wuchang District Zhongnan Road Street Second Community Health Service Center	114.343	30.5351
61	Wuchang District	Wuchang District Huanghelou Street Community Health Service Center	114.308	30.544
62	Wuchang District	Wuchang District Jiyuqiao Street Community Health Service Center	114.312	30.5613
63	Wuchang District	Wuchang District Luojia Mountain Street Community Health Service Center	114.379	30.5352
64	Wuchang District	Wuchang District Luojia Mountain Street Wuhan University Community Health Service Center	114.366	30.5481
65	Wuchang District	Wuchang District Nanhu Street Community Health Service Center	114.324	30.5184
66	Wuchang District	Wuchang District Shuiguohu Street Community Health Service Center	114.361	30.5705
67	Wuchang District	Wuchang District Shuiguohu Street Provincial Direct Community Health Service Center	114.352	30.5504
68	Wuchang District	Wuchang District Shidong Street Community Health Service Center	114.288	30.3465
69	Wuchang District	Wuchang District Shouyi Road Street Community Health Service Center	114.316	30.5433
70	Wuchang District	Wuchang District Xujia Peng Street Community Health Service Center	114.342	30.595
71	Qingshan District	Wuhan Qingshan District Honggangcheng Street Community Health Service Center	114.408	30.643
72	Qingshan District	Qingshan District Gongrencun Street Community Health Service Center	114.428	30.6494
73	Qingshan District	Qingshan District Xingouqiao Street Community Health Service Center	114.404	30.6392
74	Qingshan District	Qingshan District Hongwei Road Community Health Service Center	114.38	30.6289
75	Qingshan District	Wuhan Qingshan District Ganghua Village Community Health Service Center	114.398	30.6233
76	Qingshan District	Qingshan District Metallurgy Community Health Service Center	114.413	30.631
77	Qingshan District	Wuhan Qingshan District Changqian Community Health Service Center	114.443	30.6193
78	Qingshan District	Qingshan District Baiyushan Community Health Service Center	114.493	30.6096
79	Qingshan District	Qingshan District Gangdu Garden Community Health Service Center	114.375	30.6194
80	Qingshan District	Qingshan District Ganghua West Community Health Service Center	114.385	30.6267
81	Qingshan District	Qingshan District Wudong East Community Health Service Center	114.47	30.5855
82	Qingshan District	Qingshan District Wudong West Community Health Service Center	114.463	30.5867
83	Qingshan District	Qingshan District Qingshanzhen Community Health Service Center	114.401	30.625
84	Qingshan District	Wuhan Chemical Industry District Construction Health Center	114.468	30.6615
85	Hongshan District	Guanshan Street First Community Health Service Center	114.417	30.4992
86	Hongshan District	Guanshan Street Huazhong University of Science and Technology Community Health Service Center	114.421	30.523
87	Hongshan District	Guanshan Street China University of Geosciences Community Health Service Center	114.41	30.5266
88	Hongshan District	Guanshan Street Zhongnan University of Economics and Law Community Health Service Center	114.395	30.4786
89	Hongshan District	Guanshan Street Changdong Community Health Service Center	114.418	30.5121
90	Hongshan District	Luonan Street Community Health Service Center	114.356	30.5231
91	Hongshan District	Luonan Street Central China Normal University Community Health Service Center	114.369	30.526
92	Hongshan District	Luonan Street Wuhan University of Technology Community Health Service Center	114.358	30.5258
93	Hongshan District	Zhuodaoquan Street Community Health Service Center	114.382	30.5103
94	Hongshan District	Zhuodaoquan Street Wuhan Sports University Community Health Service Center	114.388	30.5231
95	Hongshan District	Shizishan Street Hubei University of Technology Community Health Service Center	114.317	30.489
96	Hongshan District	Shizishan Street Huazhong Agricultural University Community Health Service Center	114.36	30.4802
97	Hongshan District	Shizishan Street Luoshi Road Community Health Service Center	114.347	30.4979
98	Hongshan District	Zhangjiawan Community Health Service Center	114.29	30.4956
99	Hongshan District	Zhangjiawan Street Fengsheng Road Community Health Service Center	114.301	30.4853
100	Hongshan District	Hongshan Street Community Health Service Center	114.325	30.5034
101	Hongshan District	Heping Street Community Health Service Center	114.366	30.618
102	Hongshan District	Heping Street Yangchun Lake Community Health Service Center	114.411	30.6151
103	Hongshan District	Liyuan Street Community Health Service Center	114.356	30.5938
104	Hongshan District	Qingling Street Community Health Service Center	114.271	30.4502
105	Hongshan District	Tianxing Township Health Center	114.411	30.61
106	Hongshan District	Post and Telecommunications Community Health Service Center	114.398	30.5253
107	Jingkai Hannan District	Dengnan Central Health Center	113.993	30.3063
108	Jingkai Hannan District	Shamao Street Health Center	114.083	30.3069
109	Jingkai Hannan District	Dongjing Street Health Center	113.925	30.3472
110	Jingkai Hannan District	Xiangkou Street Health Center	113.863	30.2682
111	Jingkai Hannan District	Dunkou Community Health Service Center	114.198	30.4653
112	Jingkai Hannan District	Dunyang Community Health Service Center	114.157	30.4946
113	Jingkai Hannan District	Xuefeng Community Health Service Center	114.101	30.4669
114	Jingkai Hannan District	Xinmin Community Health Service Center	114.188	30.5173
115	Jingkai Hannan District	Junshan Street Health Center	114.095	30.4138
116	Jingkai Hannan District	Junshan Branch	114.138	30.3737
117	Donghu High-tech Development Zone	Huashan Street Community Health Service Center	114.53	30.5285
118	Donghu High-tech Development Zone	Baoxie Street Community Health Service Center	114.556	30.4665
119	Donghu High-tech Development Zone	Binhu Street Community Health Service Center	114.473	30.3082
120	Donghu High-tech Development Zone	Second Guandong Street Community Health Service Center, Donghu High-tech Development Zone	114.434	30.5115
121	Donghu High-tech Development Zone	Jiufeng Street Community Health Service Center	114.496	30.5052
122	Donghu High-tech Development Zone	Longquan Street Community Health Service Center	114.544	30.3942
123	Donghu High-tech Development Zone	Shuguang Community Health Service Center, Guangdong Street, Wuhan Donghu High-tech Development Zone (Wuhan Donghu High-tech Minkang Hospital)	114.41	30.4935
124	Donghu High-tech Development Zone	Longcheng Community Health Service Center, Guangdong Street, Wuhan Donghu High-tech Development Zone	114.386	30.4696
125	Donghu High-tech Development Zone	Zuoling Street Community Health Service Center, Wuhan Donghu High-tech Development Zone	114.613	30.4989
126	Donghu High-tech Development Zone	Fozuling Community Health Service Center, Wuhan Donghu High-tech Development Zone	114.463	30.4345
127	Donghu Scenic Area	First Community Health Service Center of Wuhan Donghu Ecological Tourism Scenic Area	114.446	30.597
128	Donghu Scenic Area	Second Community Health Service Center of Donghu Ecological Tourism Scenic Area	114.434	30.5116
129	Dongxihu District	Zoumaling Street Central Health Center, Dongxihu District	114.038	30.6528
130	Dongxihu District	Cihui Street Health Center, Dongxihu District	114.129	30.6031
131	Dongxihu District	Jiangjunlu Street Health Center, Dongxihu District	114.261	30.6563
132	Dongxihu District	Jinyinhu Street Health Center, Dongxihu District	114.228	30.6708
133	Dongxihu District	Wujiashan Street Community Health Service Center	114.157	30.6273
134	Dongxihu District	Xianandu Street Health Center, Dongxihu District	113.944	30.747
135	Dongxihu District	Xingou Town Street Health Center, Dongxihu District	113.954	30.6986
136	Dongxihu District	Changqing Street Health Center, Dongxihu District	114.139	30.6213
137	Dongxihu District	Dongshan Street Health Center, Dongxihu District	114.025	30.7807
138	Dongxihu District	Jinghe Street Health Center, Dongxihu District	114.168	30.6837
139	Dongxihu District	Baiquan Street Health Center, Dongxihu District	114.13	30.7333
140	Dongxihu District	Changqing Garden Community Health Service Center	114.242	30.6424
141	Caidian District	Caidian Street Health Center	114.044	30.5776
142	Caidian District	Zhuru Street Health Center	113.849	30.4517
143	Caidian District	Zheshan Street Health Center	114.017	30.4557
144	Caidian District	Zhangwan Street Health Center	113.986	30.588
145	Caidian District	Daji Street Health Center	114.059	30.5117
146	Caidian District	Yongan Street Health Center	113.949	30.4643
147	Caidian District	Yuxian Street Health Center	113.992	30.531
148	Caidian District	Suohe Street Health Center	113.913	30.5287
149	Caidian District	Xiaosi Township Health Center	113.787	30.3226
150	Caidian District	Tonghu Health Center	113.955	30.3747
151	Caidian District	Hongbei Health Center	113.864	30.3989
152	Caidian District	Chenggong Health Center	113.723	30.4079
153	Jiangxia District	Zhifang Street Community Health Service Center	114.326	30.3593
154	Jiangxia District	Canglongdao Hubei University of Economics Community Health Service Center	114.435	30.4228
155	Jiangxia District	Canglongdao Community Health Service Center	114.423	30.4058
156	Jiangxia District	Daqiao New District Community Health Service Center	114.315	30.4111
157	Jiangxia District	Jingang Community Health Service Center	114.155	30.3466
158	Jiangxia District	Miaoshan Community Health Service Center	114.379	30.4036
159	Jiangxia District	Anshan Health Center	114.297	30.1602
160	Jiangxia District	Jinshui Health Center	114.13	30.2984
161	Jiangxia District	Wulijie Central Health Center	114.404	30.3453
162	Jiangxia District	Zhengdian Central Health Center	114.272	30.3325
163	Jiangxia District	Wulongquan Health Center	114.339	30.2652
164	Jiangxia District	Fasi Health Center	114.179	30.1642
165	Jiangxia District	Shuan Health Center	114.515	30.1204
166	Jiangxia District	Husi Health Center	114.473	30.0228
167	Jiangxia District	Jinkou Central Health Center	114.142	30.3425
168	Jiangxia District	Shanpo Central Health Center	114.356	30.0916
169	Huangpi District	Huancheng Community Health Service Center, Qianchuan Street	114.378	30.8827
170	Huangpi District	Lutai Community Health Service Center, Qianchuan Street	114.401	30.8701
171	Huangpi District	Qianchuan Street Health Center	114.377	30.8753
172	Huangpi District	Caijiazha Street Health Center	114.543	30.9308
173	Huangpi District	Lijiaji Street Central Health Center	114.242	31.0205
174	Huangpi District	Liuzhi Street Central Health Center	114.504	30.8908
	Huangpi District		114.59	30.8862
175	Huangpi District	Qijiawan Street Health Center	114.24	30.884
176	Huangpi District	Caidian Street Health Center	114.304	31.2929
177	Huangpi District	Changxuanling Street Central Health Center	114.355	31.0969
178	Huangpi District	Hengdian Street Central Health Center	114.301	30.8102
179	Huangpi District	Luohansi Street Health Center	114.314	30.9648
180	Huangpi District	Mulan Township Health Center	114.464	31.1063
181	Huangpi District	Sanli Street Health Center	114.431	30.786
182	Huangpi District	Shekou Street Health Center	114.361	30.7193
183	Huangpi District	Tianhe Street Health Center	114.225	30.8085
184	Huangpi District	Wangjiahe Street Health Center	114.429	30.9665
185	Huangpi District	Wuhu Street Health Center	114.428	30.7087
186	Huangpi District	Yaojiajie Street Health Center	114.379	31.2202
187	Huangpi District	Panlongcheng Economic Development Zone Health Center	114.267	30.7228
188	Xinzhou District	Zhucheng Street Community Health Service Center	114.806	30.8482
189	Xinzhou District	Zhucheng Street Second Community Health Service Center	114.803	30.8493
190	Xinzhou District	Zhucheng Street Health Center	114.813	30.8452
191	Xinzhou District	Xinchong Street Health Center	114.825	30.7794
192	Xinzhou District	Jiujie Street Health Center	114.933	30.838
193	Xinzhou District	Daoguan Scenic Area Administration Health Center	114.994	30.8828
194	Xinzhou District	Xugu Street Health Center	114.984	30.9518
195	Xinzhou District	Pantang Street Health Center	114.901	31.0029
196	Xinzhou District	Sandian Street Health Center	114.8	30.935
197	Xinzhou District	Fenghuang Town Health Center	114.762	30.9301
198	Xinzhou District	Liji Street Health Center	114.685	30.879
199	Xinzhou District	Cangbu Street Health Center	114.607	30.8376
200	Xinzhou District	Wangji Street Health Center	114.719	30.7826
201	Xinzhou District	Yangluo Street Health Center	114.579	30.6734
202	Xinzhou District	Yangluo Street Community Health Service Center	114.564	30.6613
203	Xinzhou District	Shuangliu Street Health Center	114.655	30.5914
204	Xinzhou District	Longwangzui Health Center	114.677	30.5997
205	Xinzhou District	Zhangdu Lake Street Health Center	114.807	30.6747
